# Supplementary material for: Breeding Wheat (Triticum aestivum L.) for Pre-Harvest Sprouting Tolerance in South Africa: Current Status and Future Prospects
Source: Plants (Basel). 2025 Jul 10;14(14):2134. doi: 10.3390/plants14142134 (PMC12299735; doi:10.3390/plants14142134)
Supplement: Supplementary file 1 [file plants-14-02134-s001.zip]

Archive with 1 entries (1 files):
- plants-3711744-supplementary.pdf
